# Supplementary material for: Health-Related Quality of Life Among Food Bank Users in Spain: A Cross-Sectional Study
Source: Healthcare (Basel). 2026 Apr 22;14(9):1121. doi: 10.3390/healthcare14091121 (PMC13163688; doi:10.3390/healthcare14091121)
Supplement: Supplementary file 1 [file healthcare-14-01121-s001.zip]

Archive with 4 entries (4 files):
- SUPLEMENTARY FILE S1.pdf
- Supplementary Table S1.pdf
- Supplementary Table S2.pdf
- Supplementary Table S3.pdf
